# Supplementary material for: PRETIE-Q Spanish Version and Affective-Functional Responses to Age-Based Strength Training in Older Women: An Exploratory Study
Source: Healthcare (Basel). 2025 Nov 21;13(23):3000. doi: 10.3390/healthcare13233000 (PMC12692431; doi:10.3390/healthcare13233000)
Supplement: Supplementary file 1 [file healthcare-13-03000-s001.zip]

Archive with 1 entries (1 files):
- healthcare-3950133-supplementary.pdf
